# Supplementary material for: Graphene Oxide-Enhanced and Dynamically Crosslinked Bio-Elastomer for Poly(lactic acid) Modification
Source: Molecules. 2024 May 28;29(11):2539. doi: 10.3390/molecules29112539 (PMC11173449; doi:10.3390/molecules29112539)
Supplement: Supplementary file 1 [file molecules-29-02539-s001.zip]

Archive with 1 entries (1 files):
- molecules-3010499-supplementary.pdf
